# Supplementary material for: Effects of mesenchymal stromal cell-conditioned media on measures of lung structure and function: a systematic review and meta-analysis of preclinical studies
Source: Stem Cell Res Ther. 2020 Sep 15;11:399. doi: 10.1186/s13287-020-01900-7 (PMC7493362; doi:10.1186/s13287-020-01900-7)
Supplement: Supplementary file 8 — Additional file 8: Figure S8. Effect size of CdM (a), MSCs (b), and CdM vs. MSC (c) on all eight outcomes. Forest plots demonstrate SMD with 95% confidence interval. [file 13287_2020_1900_MOESM8_ESM.zip]

Archive with 3 entries (3 files):
- OVERALL_CdM vs MSC.pdf
- OVERALL_CdM.pdf
- OVERALL_MSC.pdf
