# Supplementary material for: Effects of mesenchymal stromal cell-conditioned media on measures of lung structure and function: a systematic review and meta-analysis of preclinical studies
Source: Stem Cell Res Ther. 2020 Sep 15;11:399. doi: 10.1186/s13287-020-01900-7 (PMC7493362; doi:10.1186/s13287-020-01900-7)
Supplement: Supplementary file 10 — Additional file 10: Figure S10. Effect size of CdM on right ventricular hypertrophy by disease (a), source (b), dose (c), and route (d). Forest plots demonstrate SMD with 95% confidence interval. [file 13287_2020_1900_MOESM10_ESM.zip]

Archive with 4 entries (4 files):
- S10A.pdf
- S10B.pdf
- S10C.pdf
- S10D.pdf
