# Supplementary material for: Effects of mesenchymal stromal cell-conditioned media on measures of lung structure and function: a systematic review and meta-analysis of preclinical studies
Source: Stem Cell Res Ther. 2020 Sep 15;11:399. doi: 10.1186/s13287-020-01900-7 (PMC7493362; doi:10.1186/s13287-020-01900-7)
Supplement: Supplementary file 12 — Additional file 12: Figure S12. Effect size of CdM on pulmonary vascularization by disease (a), source (b), dose (c), and route (d). Forest plots demonstrate SMD with 95% confidence interval. [file 13287_2020_1900_MOESM12_ESM.zip]

Archive with 4 entries (4 files):
- S12A.pdf
- S12B.pdf
- S12C.pdf
- S12D.pdf
